# Supplementary material for: Epidemiology of Antepartum Stillbirths in Austria—A Population-Based Study between 2008 and 2020
Source: J Clin Med. 2021 Dec 13;10(24):5828. doi: 10.3390/jcm10245828 (PMC8709287; doi:10.3390/jcm10245828)
Supplement: Supplementary file 1 [file jcm-10-05828-s001.zip]

Archive with 1 entries (1 files):
- jcm-1461924-supplementary.png
